# Supplementary material for: Loss of MMP-27 Predicts Mandibular Bone Invasion in Oral Squamous Cell Carcinoma
Source: Cancers (Basel). 2022 Aug 22;14(16):4044. doi: 10.3390/cancers14164044 (PMC9406335; doi:10.3390/cancers14164044)
Supplement: Supplementary file 1 [file cancers-14-04044-s001.zip]

Archive with 1 entries (1 files):
- cancers-1852835-supplementary.pdf
